# Supplementary material for: Chronic Inflammatory Enteropathy and Low-Grade Intestinal T-Cell Lymphoma Are Associated with Altered Microbial Tryptophan Catabolism in Cats
Source: Animals (Basel). 2023 Dec 23;14(1):67. doi: 10.3390/ani14010067 (PMC10777963; doi:10.3390/ani14010067)
Supplement: Supplementary file 1 [file animals-14-00067-s001.zip › S2File.csv]

	Var1	Var2	rho	p.adj
1	Tryptophan	Indolealdehyde	0.995847288	0
2	Tryptophan	Indoleacrylate	0.991636575	0
3	Tryptophan	Indolelactate	0.638605932	6.35E-12
4	Tryptophan	Indolepyruvate	0.422370739	7.95E-05
5	Tryptophan	Indoleacetamide	0.207454557	0.09866974
6	Tryptophan	Indolepropionate	0.184462881	0.133650276
7	Tryptophan	Serotonin	0.102376238	0.484511828
8	Tryptophan	Tryptamine	0.093609162	0.531389334
9	Tryptophan	Indoleacetate	-0.040035294	0.800103003
10	Tryptophan	Kynurenine	-0.179720443	0.144240253
11	Tryptophan	Kynurenate	-0.230423984	0.064235874
12	Tryptamine	Serotonin	0.979383226	0
13	Tryptamine	Kynurenine	0.204894378	0.103725245
14	Tryptamine	Indoleacetate	0.194152859	0.124738171
15	Tryptamine	Kynurenate	0.144339928	0.278528234
16	Tryptamine	Indolepropionate	0.122044607	0.395814512
17	Tryptamine	Indolealdehyde	0.097681011	0.512071189
18	Tryptamine	Indoleacrylate	0.075806893	0.636808706
19	Tryptamine	Indolelactate	0.048325456	0.759643251
20	Tryptamine	Indoleacetamide	0.015503149	0.905773776
21	Tryptamine	Indolepyruvate	-0.009075567	0.942878019
22	Serotonin	Indoleacetate	0.257981287	0.033721129
23	Serotonin	Kynurenine	0.15508445	0.229088757
24	Serotonin	Indolealdehyde	0.108983954	0.468595099
25	Serotonin	Indolepropionate	0.107636351	0.468595099
26	Serotonin	Kynurenate	0.10281324	0.484511828
27	Serotonin	Indoleacrylate	0.082783925	0.588968187
28	Serotonin	Indolelactate	0.065737133	0.664749512
29	Serotonin	Indoleacetamide	0.03062598	0.823492751
30	Serotonin	Indolepyruvate	-0.033186272	0.823492751
31	Kynurenine	Indolepyruvate	0.069971898	0.654814699
32	Kynurenine	Indoleacetate	-0.021962918	0.86682768
33	Kynurenine	Indolepropionate	-0.031095205	0.823492751
34	Kynurenine	Indolelactate	-0.068503602	0.654814699
35	Kynurenine	Indoleacetamide	-0.072118322	0.651150205
36	Kynurenine	Indoleacrylate	-0.172661619	0.163516148
37	Kynurenine	Indolealdehyde	-0.187361309	0.129087016
38	Kynurenate	Kynurenine	0.72108488	0
39	Kynurenate	Indoleacetate	0.1210469	0.395814512
40	Kynurenate	Indolelactate	0.061359182	0.688125013
41	Kynurenate	Indolepyruvate	0.055388891	0.72502835
42	Kynurenate	Indolepropionate	0.031388894	0.823492751
43	Kynurenate	Indoleacetamide	-0.086434591	0.572131762
44	Kynurenate	Indoleacrylate	-0.213962216	0.095028142
45	Kynurenate	Indolealdehyde	-0.240447268	0.053612644
46	Indolepyruvate	Indoleacrylate	0.409813771	0.00013326
47	Indolepyruvate	Indolelactate	0.338020868	0.002771813
48	Indolepyruvate	Indolepropionate	0.207701402	0.09866974
49	Indolepyruvate	Indoleacetamide	0.051390772	0.745293398
50	Indolepyruvate	Indoleacetate	-0.000576601	0.995434024
51	Indolepropionate	Indoleacetate	0.270086257	0.026006257
52	Indolelactate	Indoleacrylate	0.624552269	2.45E-11
53	Indolelactate	Indolepropionate	0.344981727	0.002259986
54	Indolelactate	Indoleacetamide	0.280514596	0.019767421
55	Indolelactate	Indoleacetate	0.231971927	0.064235874
56	Indolealdehyde	Indoleacrylate	0.988881447	0
57	Indolealdehyde	Indolelactate	0.647279462	2.85E-12
58	Indolealdehyde	Indolepyruvate	0.408553082	0.00013326
59	Indolealdehyde	Indoleacetamide	0.209759044	0.09866974
60	Indolealdehyde	Indolepropionate	0.197878778	0.115633227
61	Indolealdehyde	Indoleacetate	-0.028236363	0.829524937
62	Indoleacrylate	Indoleacetamide	0.188445575	0.129087016
63	Indoleacrylate	Indolepropionate	0.187415732	0.129087016
64	Indoleacrylate	Indoleacetate	-0.041846609	0.798806847
65	Indoleacetamide	Indoleacetate	0.301537001	0.010283978
66	Indoleacetamide	Indolepropionate	0.267486389	0.02658161
